# Supplementary material for: Early Maternal Alcohol Consumption Alters Hippocampal DNA Methylation, Gene Expression and Volume in a Mouse Model
Source: PLoS One. 2015 May 13;10(5):e0124931. doi: 10.1371/journal.pone.0124931 (PMC4430308; doi:10.1371/journal.pone.0124931)
Supplement: S1 Table — (XLSX) [file pone.0124931.s001.xlsx]

## Sheet: Sheet1
	Gene	Bisulfite primers	Sequence	Tm°	F+R Tm°
	Hist1h2ai	Hist1h2ai F	AAAATAAGGGATTTTTAAAATTAGGG	60.5
		Hist1h2ai R	AATATTTAATTTCACTTCCCCTTAACC	62.2	60.0
	Vpreb2	Vpreb2 F	TTTTAGGTTTTTGTTGAGATATTTT	58.0
		Vpreb2 R	AACTACATAACTCCATCTTCTAAACTCTAC	59.6	56.0
	Gm9268 (2)	Gm9268/2 F	TTAGAAGTAAATTTTTTATAAATGGAAA	57.8
		Gm9268/2 R	AACATAAATTCACAAACCAAAATACAA	62.1	56.0
	Gm9268 (1)	Gm9268/1 F (1st)	GGTATTTTATAGAGATAGGTTTTTTTT	56.6
		Gm9268/1 R (1st)	TTTCATAAATTCATTATTTTTAATAACTAA	57.1	56.0
		Gm9268/1 F (2nd)	AAAGGGAGAAAATGTAGTTTTTTTT	60.2
		Gm9268/1 R (2nd)	TTTCATAAATTCATTATTTTTAATAACTAA	57.1	56.0
	Olfr110	Olfr110 F (1st)	GTGTGGTAGTGGGGTTTTGTTATAT	62.6
		Olfr110 R (1st)	CACTCAACCAAACCTAACCATTAAT	62.8	58.0
		Olfr110 F (2nd)	GTGTGGTAGTGGGGTTTTGTTATAT	62.6
		Olfr110 R (2nd)	CCCCAACCTAAAACCTACTTACTC	61.8	60.0
	Olfr601	Olfr601 F (1st)	GTTTTGATGGGGAATGTGATTAT	62.4
		Olfr601 R (1st)	AACTCCTATCTCCAAACATACCAACT	62.9	60.0
		Olfr601 F (2nd)	TTTGATGGGGAATGTGATTATTT	62.8
		Olfr601 R (2nd)	ATACCAACTTCACCACAACCATAA	63.0	60.0
